# Supplementary material for: Altered salience network structure–function integration underlies the decline in cognitive flexibility during aging
Source: PLoS Biol. 2026 Apr 13;24(4):e3003738. doi: 10.1371/journal.pbio.3003738 (PMC13089881; doi:10.1371/journal.pbio.3003738)
Supplement: S1 Data — (XLSX) [file pbio.3003738.s002.xlsx]

## Sheet: Sheet1
ID	age	fitted SalVentAttnA coupling	fitted DefaultA coupling	fitted SalVentAttnA decoupling	fitted DefaultA decoupling
1	69.43	92.2541	91.6413	5.87172	8.66831
1	72.2	90.1703	95.2296	8.47795	6.75774
1	73.48	89.2074	96.8877	9.68227	5.87488
2	64.93	99.3312	89.9059	1.72146	6.53329
2	67.22	99.4181	92.3767	1.10386	3.17488
3	65.74	92.3958	91.6309	6.03909	5.51666
3	67.91	91.2429	94.7968	7.85492	1.84591
3	70.36	89.9412	98.3712	9.90506	-2.29848
4	62.67	93.1096	92.7956	5.88429	6.34769
4	65.34	92.3018	97.8107	7.69192	2.00687
5	62.32	91.9345	90.5005	5.43832	7.28016
5	64.71	91.0473	93.7029	6.75809	3.93393
6	62.06	93.9247	98.2145	5.02821	0.894246
6	64.05	93.5141	104.61	5.90357	-5.22698
7	67.18	93.7033	91.5453	4.69196	6.05041
7	68.41	93.0702	93.2346	5.37881	4.22764
8	68.82	92.8532	91.4529	6.32871	5.64863
8	70.92	91.4413	94.1353	8.49279	2.48582
8	72.58	90.3253	96.2557	10.2034	-0.0143174
9	73.31	90.3619	89.7843	6.74061	7.93666
9	75.84	87.5383	91.4855	10.0558	6.19115
9	77.37	85.8307	92.5143	12.0606	5.13556
10	63.79	96.4999	93.0477	4.29945	4.93227
10	66.02	96.2531	97.2595	5.02832	0.607276
11	66.03	92.3155	91.3562	6.57677	7.09164
11	68.13	91.1524	94.2533	8.63907	4.43058
12	72.9	96.6318	90.2301	3.75284	6.32959
12	74.54	95.6153	91.5397	4.65586	4.47871
13	69	95.725	93.9773	4.03323	3.80688
13	71.12	94.7372	97.9601	5.02193	-0.384229
14	67.5	98.1256	90.7683	2.32836	6.07431
14	69.63	97.7008	93.2635	2.29182	2.9645
15	67.54	96.5967	87.0212	3.64707	10.7692
15	69.55	95.9595	87.5539	4.2754	10.2963
15	71.44	95.3603	88.0548	4.86622	9.85158
16	62.33	96.3837	91.3688	4.24368	6.62895
16	64.34	96.3109	94.4825	4.75685	3.47484
16	66.24	96.2421	97.4258	5.24192	0.493347
17	66.88	95.0769	85.9254	4.91807	9.71596
17	68.92	94.273	85.987	6.14785	8.61029
18	69.27	96.0419	90.1572	4.60274	8.39969
18	71.52	95.0126	92.2818	5.99494	6.67272
18	73.52	94.0977	94.1704	7.23246	5.13763
19	67.17	95.9332	93.3449	5.59655	5.27747
19	69.87	94.999	98.2276	7.71102	0.731427
20	77.49	95.0742	94.2635	4.33172	4.75878
20	79.23	93.3363	96.9878	5.8559	2.47505
21	59.66	98.4153	92.2841	2.24569	7.43304
21	62.95	99.3009	98.503	1.10284	2.52834
22	70.05	95.3119	94.1058	4.71379	4.20768
22	72.27	94.0755	98.2405	6.21718	0.164972
23	66.79	98.8723	93.41	3.54116	3.73002
23	68.33	98.7142	96.2454	3.93636	0.487725
23	70.24	98.5181	99.7621	4.42651	-3.53356
24	64.26	94.7788	88.4595	3.97216	9.1054
24	66.72	94.1214	90.3288	4.6215	7.06469
24	68.47	93.6537	91.6586	5.08343	5.61298
25	77.43	98.7875	88.8977	2.42369	9.83657
25	79.46	97.3353	89.4519	3.23317	9.85083
26	63.85	95.4016	92.4506	3.8401	7.19045
26	65.13	95.1496	94.6802	4.11517	5.46451
27	61.82	95.2853	87.0036	4.29585	9.49677
27	63.82	95.1054	88.04	4.79214	7.8021
27	65.56	94.9488	88.9417	5.22391	6.32774
28	68.15	94.7932	94.4323	5.03836	2.71411
28	69.9	93.9396	97.9792	6.23349	-1.31656
29	63.99	96.5251	97.6931	2.25691	1.62183
29	65.48	96.3461	102.165	1.9983	-2.53797
30	77.5	96.872	92.0925	3.09093	5.46006
30	78.84	95.7145	93.4877	3.85149	3.94672
31	62.96	92.1165	89.5864	6.77725	7.9736
31	65.06	91.2892	91.8763	8.68971	5.4786
31	66.71	90.6392	93.6755	10.1924	3.51824
32	70.59	93.6511	95.9785	5.32182	3.33341
32	72.63	92.1966	100.651	7.0555	-0.791953
33	72.78	95.1518	90.3639	4.77065	6.13388
33	73.89	94.3475	91.2922	5.65773	4.81804
34	76.7	97.758	91.1692	2.84632	6.23088
34	81.36	94.2564	95.15	5.06031	1.72068
35	67.09	99.8689	88.3267	1.6172	8.27761
35	68.75	99.7949	89.3235	1.26807	6.77316
36	60.08	93.9428	91.0376	4.59783	7.4448
36	61.78	93.7862	93.7073	5.0306	4.9507
36	63.83	93.5974	96.9266	5.55247	1.94311
37	60.1	97.247	88.5929	3.37066	8.36199
37	61.93	97.5324	90.385	3.27911	6.11609
37	64.29	97.9005	92.6961	3.16104	3.21975
38	61.72	95.086	93.1756	5.61491	6.50864
38	65.28	94.7324	100.341	7.65286	0.704177
39	70.74	96.7371	89.92	5.60779	8.27257
39	72.73	95.7644	91.5535	7.45239	6.8228
40	67.97	97.2225	96.4908	2.8724	3.65516
40	69.26	96.8428	99.757	3.04888	0.988747
41	63.82	98.6065	96.7484	2.55823	1.63511
41	65.91	98.7038	102.56	2.33818	-4.20998
42	58.62	95.8608	89.4665	3.5493	7.54219
42	61.51	96.2532	93.0986	3.36427	3.1685
42	62.88	96.4391	94.8204	3.27655	1.09516
43	63.94	98.5612	90.2846	2.87551	8.3442
43	67.83	98.7024	95.0105	2.79151	4.28498
44	60.78	93.8771	91.4572	5.50046	6.76696
44	63.33	93.5279	95.6398	6.79293	2.66322
45	71.09	97.9496	91.3735	2.62711	7.91139
45	73.14	97.0942	93.7434	3.03502	6.26028
45	75.09	96.2805	95.9976	3.42304	4.6897
46	65.46	94.1783	89.9212	5.95253	7.35821
46	67.26	93.4927	91.827	7.40007	5.15193
47	64.52	96.2735	89.7368	4.04908	5.96938
47	66.34	95.9653	91.6597	4.58302	2.99634
48	66.5	98.1883	88.1931	2.59759	7.84895
48	68.99	97.8454	89.6739	2.62336	5.24222
48	70.73	97.6057	90.7088	2.64137	3.42065
49	62.41	95.5479	92.206	4.99576	6.03483
49	64.47	95.3341	95.8062	5.91376	2.49159
50	65.84	95.5798	92.4558	4.42389	5.39728
50	67.84	94.9861	95.7629	5.30146	1.96174
50	70.14	94.3034	99.5662	6.31065	-1.98914
51	59.66	98.3296	90.2171	2.82864	7.30425
51	61.78	98.8865	93.1665	2.39977	4.07268
51	63.29	99.2832	95.2673	2.0943	1.77094
52	72.97	91.9735	92.3206	5.77222	6.33547
52	75.19	89.8087	95.2067	8.11638	3.84104
53	63.26	95.7376	92.3134	4.27763	6.09001
53	64.96	95.5031	95.2635	4.78845	3.26132
54	74.72	95.1856	89.3951	4.56214	8.53928
54	76.66	93.5703	90.3942	6.16051	7.63951
54	78.05	92.413	91.1101	7.30574	6.99482
