# Supplementary material for: Altered salience network structure–function integration underlies the decline in cognitive flexibility during aging
Source: PLoS Biol. 2026 Apr 13;24(4):e3003738. doi: 10.1371/journal.pbio.3003738 (PMC13089881; doi:10.1371/journal.pbio.3003738)
Supplement: S2 Data — (XLSX) [file pbio.3003738.s003.xlsx]

## Sheet: Sheet1
ID	age	fitted SalVentAttnA coupling	fitted DefaultB coupling
1	63	99.2517	96.782
1	69	99.6732	98.2889
2	62	97.5856	96.5721
2	64	97.342	96.1292
2	68	96.8546	95.2436
3	62	97.1382	99.4751
3	64	96.7732	99.2322
3	67	96.2258	98.8678
4	68	98.9125	96.4257
4	70	98.6246	97.1425
4	74	98.0488	98.5761
5	67	97.5404	94.5375
5	69	96.948	95.3969
5	72	96.0594	96.686
6	80	96.6712	99.8131
6	82	94.9685	100.649
7	65	98.7752	93.1558
7	67	98.6519	94.1845
7	70	98.4671	95.7277
8	68	97.6462	91.8604
8	70	97.0152	93.0154
8	73	96.0687	94.7478
9	65	98.7924	99.5872
9	67	98.6738	99.3315
9	71	98.4367	98.82
10	64	92.9493	101.268
10	68	89.6801	101.499
11	76	97.0284	97.9648
11	79	95.0232	99.3176
12	64	97.3895	95.0012
12	66	96.9581	95.5447
12	69	96.311	96.3598
13	65	98.6996	96.4052
13	69	98.4122	97.5988
14	70	99.2637	98.0327
14	72	98.9364	98.5094
15	65	96.1333	99.4072
15	67	95.2942	99.0126
15	69	94.4551	98.618
16	69	97.0906	95.7236
16	71	96.2417	96.6832
17	65	97.7957	98.2282
17	69	97.0184	98.469
18	66	97.5669	96.981
18	68	97.049	97.3031
18	70	96.5311	97.6253
19	62	95.9566	98.1468
19	64	95.2715	98.1776
19	66	94.5863	98.2085
20	64	99.3383	97.2181
20	66	99.435	97.4758
21	63	95.4139	95.4144
21	67	93.6149	96.7404
22	73	98.0068	94.7243
22	75	97.137	96.0357
23	67	97.6535	99.2827
23	69	97.0917	99.4702
24	72	97.9	91.4971
24	74	97.0685	93.2124
25	78	96.7995	94.5936
25	80	95.2661	96.3468
26	69	96.0189	100.103
26	71	94.8796	100.651
26	73	93.7404	101.199
27	67	98.7499	100.32
27	69	98.4853	100.53
28	69	96.7814	96.5481
28	71	95.8487	97.1921
29	73	96.5426	96.9129
29	77	94.0096	98.1202
30	79	95.7676	97.3889
30	83	92.007	99.2504
31	69	98.0763	93.5662
31	73	96.9128	95.7958
32	69	97.6373	94.8091
32	73	96.2359	96.4955
33	69	96.886	97.0692
33	73	95.0774	98.73
34	73	97.678	104.252
34	75	96.7192	103.992
35	75	98.0888	96.9467
35	79	96.1245	100.389
36	77	98.0305	92.9874
36	79	96.898	94.8083
37	76	99.3641	102.666
37	78	98.6603	102.96
