# Supplementary material for: Altered salience network structure–function integration underlies the decline in cognitive flexibility during aging
Source: PLoS Biol. 2026 Apr 13;24(4):e3003738. doi: 10.1371/journal.pbio.3003738 (PMC13089881; doi:10.1371/journal.pbio.3003738)
Supplement: S3 Data — (XLSX) [file pbio.3003738.s004.xlsx]

## Sheet: Sheet1
Main dataset					validation dataset
ID	rate of change in SalVentAttnA decoupling	rate of change in SalVentAttnA coupling	rate of change in TMT performance		ID	rate of change in TMT performance	rate of change in SalVentAttnA decoupling	rate of change in SalVentAttnA coupling
1	0.948261	-0.752753	-0.595937		1	-0.0230647	0.170067	0.0702455
2	-0.274191	-0.00510787	-0.0954218		2	2.01511	0.127456	-0.121842
3	0.843503	-0.519463	0.53769		3	1.01503	0.0975208	-0.182472
4	0.682643	-0.282026	0.194712		4	2.87452	0.299565	-0.143942
5	0.555849	-0.34097	0.91483		5	1.58944	0.241875	-0.296197
6	0.443786	-0.189749	1.5917		6	-1.2601	0.602276	-0.85136
7	0.563502	-0.520484	0.132735		7	-0.331863	0.222567	-0.0616115
8	1.03973	-0.67916	0.129817		8	0.203359	0.2561	-0.315504
9	1.32278	-1.11664	-1.35196		9	0.716708	0.205086	-0.0592792
10	0.33037	-0.123421	1.33088		10	-0.239543	0.111479	-0.817308
11	0.990935	-0.542873	0.352859		11	-2.08827	0.485892	-0.668384
12	0.556706	-0.674721	-0.226289		12	-0.356117	0.133737	-0.215706
13	0.470266	-0.495391	0.728017		13	0.286691	0.190433	-0.0718483
14	-0.018604	-0.2461	0.420734		14	0.578189	0.36054	-0.163649
15	0.313761	-0.348663	-0.0027632		15	-0.0579135	0.159758	-0.419552
16	0.255939	-0.0426105	1.21949		16	0.142709	0.276316	-0.424439
17	0.608848	-0.40803	-0.985004		17	0.775222	0.182018	-0.194322
18	0.624025	-0.48869	-0.00232961		18	1.42522	0.246503	-0.258957
19	0.790989	-0.370967	0.332089		19	-0.166702	0.0519617	-0.342563
20	0.885474	-1.05882	-1.37414		20	1.20218	0.171533	0.0483335
21	-0.353789	0.253029	1.17311		21	1.23214	0.106503	-0.449741
22	0.683318	-0.589957	-0.225333		22	-1.46625	0.43692	-0.434883
23	0.257757	-0.147515	0.68493		23	2.52267	0.213031	-0.280877
24	0.263567	-0.271343	0.591006		24	-0.438188	0.394712	-0.415711
25	0.40284	-0.80882	-1.14176		25	-1.23875	0.544215	-0.766684
26	0.216153	-0.20411	0.229327		26	1.33183	0.299429	-0.569638
27	0.248982	-0.0882503	0.765636		27	-0.423538	0.236713	-0.132319
28	0.689536	-0.507733	0.135588		28	1.30717	0.264361	-0.46633
29	-0.176239	-0.137919	-0.0978585		29	0.855807	0.398052	-0.633258
30	0.574663	-0.938997	-0.273649		30	-0.499259	0.559133	-0.940145
31	0.918738	-0.369335	0.876827		31	0.248802	0.307107	-0.290877
32	0.857403	-0.730692	-2.95808		32	-1.08231	0.278001	-0.350361
33	0.808106	-0.765576	-0.565186		33	0.149941	0.243058	-0.452155
34	0.478167	-0.824637	-0.710101		34	1.37009	0.409742	-0.479426
35	-0.213488	-0.105065	-0.125628		35	0.861053	0.440259	-0.491068
36	0.255403	-0.0725268	0.287105		36	-3.03627	0.523651	-0.566255
37	-0.0542742	0.148003	0.705618		37	-0.57092	0.498283	-0.351911
38	0.577941	-0.0942743	0.632636
39	0.934974	-0.537751	-0.401101
40	0.138218	-0.335945	-0.332801
41	-0.107547	0.0104816	0.454785
42	-0.0671562	0.146813	0.960238
43	-0.0231959	0.0038062	0.59307
44	0.510402	-0.11833	0.36684
45	0.217672	-0.510587	-0.892328
46	0.810222	-0.384569	0.3289
47	0.295717	-0.185019	0.360822
48	0.00865984	-0.178039	0.322486
49	0.447114	-0.103774	0.877915
50	0.442554	-0.313954	-0.195323
51	-0.20671	0.246993	0.682665
52	1.06554	-0.988285	-0.959759
53	0.302499	-0.146733	0.511597
54	0.831787	-0.878209	-0.428446
